# Supplementary material for: A survey for potentially zoonotic gastrointestinal parasites in domestic cavies in Cameroon (Central Africa)
Source: BMC Vet Res. 2017 Jun 26;13:196. doi: 10.1186/s12917-017-1096-2 (PMC5485537; doi:10.1186/s12917-017-1096-2)
Supplement: Additional file 1: — Values in the table are the optical densities obtained from the analysis of fecal samples for the presence of Giardia/Cryptosporidium coproantigen. Values A1 and B1 refer to positive control while value H12 refers to negative control. (XLS 20 kb) [file 12917_2017_1096_MOESM1_ESM.xls]

## Sheet: Feuil1
		Title of data: ELISA RAW DATA VALUES
		1	2	3	4	5	6	7	8	9	10	11	12
	A	0.585	0.097	0.151	0.139	0.174	0.194	0.203	0.341	0.202	0.139	0.164	0.299
	B	0.624	0.098	0.106	0.116	0.124	0.129	0.138	0.161	0.13	0.11	0.194	0.169
	C	0.084	0.084	0.108	0.092	0.104	0.114	0.115	0.161	0.125	0.11	0.111	0.117
	D	0.08	0.068	0.079	0.068	0.074	0.089	0.087	0.117	0.092	0.094	0.101	0.11
	E	0.076	0.074	0.097	0.073	0.095	0.092	0.095	0.108	0.102	0.108	0.111	0.12
	F	0.081	0.074	0.108	0.089	0.098	0.094	0.096	0.11	0.107	0.102	0.109	0.127
	G	0.101	0.082	0.104	0.091	0.098	0.104	0.0105	0.111	0.11	0.108	0.111	0.12
	H	0.087	0.075	0.109	0.092	0.09	0.101	0.091	0.101	0.109	0.11	0.099	0.133
	Data description
	Values in the table are the optical densities obtained from the analysis of fecal samples for the presence of Giardia/Cryptosporidium coproantigen
	A1 and B1 refer to positive controls
	H12 refers to negative control
